# Supplementary material for: Investigating the Antibacterial Activity and Safety of Zinc Oxide Nanoparticles versus a Commercial Alcohol-Based Hand-Sanitizer: Can Zinc Oxide Nanoparticles Be Useful for Hand Sanitation?
Source: Antibiotics (Basel). 2022 Nov 11;11(11):1606. doi: 10.3390/antibiotics11111606 (PMC9686634; doi:10.3390/antibiotics11111606)
Supplement: Supplementary file 1 [file antibiotics-11-01606-s001.zip]

Archive with 1 entries (1 files):
- antibiotics-1987398-supplementary.pdf
